# Supplementary material for: ViSTA: A Novel Network Improving Lung Adenocarcinoma Invasiveness Prediction from Follow-Up CT Series
Source: Cancers (Basel). 2022 Jul 28;14(15):3675. doi: 10.3390/cancers14153675 (PMC9367560; doi:10.3390/cancers14153675)
Supplement: Supplementary file 1 [file cancers-14-03675-s001.zip]

Archive with 1 entries (1 files):
- cancers-1783346-supplementary.pdf
